# Supplementary material for: Food purchasing decisions of Malawian mothers with young children in households experiencing the nutrition transition
Source: Appetite. 2021 Jan 1;156:104855. doi: 10.1016/j.appet.2020.104855 (PMC7677890; doi:10.1016/j.appet.2020.104855)
Supplement: Multimedia component 1 [file mmc1.xml]

<?xml version="1.0" encoding="UTF-8" standalone="no"?><data:data><datasets><author>vflax@rti.org</author><type>0</type><dataset><value>3</value><reason>Other (please explain)</reason><comments>The data will be uploaded to the Harvard Dataverse by September 30, 2020.</comments></dataset></datasets></data:data>
